# Supplementary material for: A Randomized Trial of Precision Prevention Materials to Improve Primary and Secondary Melanoma Prevention Activities among Individuals with Limited Melanoma Risk Phenotypes
Source: Cancers (Basel). 2021 Jun 23;13(13):3143. doi: 10.3390/cancers13133143 (PMC8267659; doi:10.3390/cancers13133143)
Supplement: Supplementary file 1 [file cancers-13-03143-s001.zip]

Archive with 1 entries (1 files):
- cancers-1160613-supplementary.xlsx
