# Supplementary material for: A Randomized Trial of Precision Prevention Materials to Improve Primary and Secondary Melanoma Prevention Activities among Individuals with Limited Melanoma Risk Phenotypes
Source: Cancers (Basel). 2021 Jun 23;13(13):3143. doi: 10.3390/cancers13133143 (PMC8267659; doi:10.3390/cancers13133143)
Supplement: Supplementary file 1 [file cancers-13-03143-s001.zip › cancers-1160613-supplementary.xlsx]

## Sheet: Supplemental Table 1
Table S1. Minor allele frequency of observed MC1R variants and corresponding variant-level risk.
MC1R variant	rs Number	Frequency (%)*	Risk level†
Non-synonymous
T19I	rs372041071	0.04	Average
Q30X	rs756579024	0.04	Higher
R34Q	rs369016553	0.04	Average
V38M	rs200050206	0.04	Average
F45L	rs767905960	0.04	Higher
V60L	rs1805005	11.99	Higher
A64T	rs368501338	0.04	Average
D84E	rs1805006	0.62	Higher
V92M	rs2228479	7.32	Higher
A111V	rs201489928	0.04	Average
V122M	rs201192930	0.09	Average
S131N	rs370094672	0.04	Higher
R142H	rs11547464	0.75	Higher
A149T	rs374423188	0.04	Higher
R151C	rs1805007	3.75	Higher
I155T	rs1110400	0.57	Higher
V156A	rs201975178	0.04	Average
R160W	rs1805008	3.7	Higher
R163Q	rs885479	5.51	Higher
F196L	rs3212366	0.04	Higher
R213W	rs200000734	0.04	Average
A218T	rs200965363	0.04	Average
A218V	‡	0.04	Average
L237F	‡	0.04	Average
A240T	rs778930648	0.04	Average
D294H	rs1805009	0.84	Higher
R306H	rs368507952	0.04	Average
Insertion/deletion
g.86_87insA	rs796296176	0.18	Higher
Synonymous
L106L	rs3212364	0.04	-
D121D	rs200616835	0.04	-
C133C	rs201429598	0.04	-
R151R	rs201827012	0.09	-
A164A	rs367985661	0.04	-
Y182Y	rs370040645	0.04	-
H185H	rs199920775	0.09	-
Q233Q	rs146544450	0.35	-
I264I	rs181269865	0.09	-
I293I	rs779680061	0.04	-
T314T	rs2228478	3.62	-
S316S	rs151318945	0.09	-
* The number of chromosomes for calculation of minor allele frequency is double the number of participants (n=1134).
† V60L, D84E, V92M, R142H, I155T, R151C, R160W, R163Q, and D294H were assigned as higher-risk based on elevated odds (OR ≥ 1.8) of melanoma among individuals with limited risk phenotypes (Pasquali et al., 2015). Other variants were adjudicated based on the bioinformatic tool, Polyphen; any variants with an HVAR score > 0.909 was considered a higher-risk variant.
‡ No rs number available; novel variant.
Pasquali E, Garcia-Borron JC, Fargnoli MC, Gandini S, Maisonneuve P, Bagnardi V, et al. MC1R variants increased the risk of sporadic cutaneous melanoma in darker-pigmented Caucasians: a pooled-analysis from the M-SKIP project. Int J Cancer. 2015;136(3):618-31.

## Sheet: Supplemental Table 2
Supplementary Table 2. Additional baseline measures considered as predictors of missingness and outcomes.
	MC1R average-risk, n (%)			MC1R higher-risk, n (%)
Variable	Standard arm (n=227)	Precision prevention arm (n=226)	P-value*	Standard arm (n= 339)	Precision prevention arm (n=342)	P-value*
Worked outdoors	131 (57.7)	139 (61.5)	0.44	217 (64.0)	209 (61.1)	0.46
Family history of other (non-skin) cancers	133 (58.6)	145 (64.2)	0.2	209 (61.7)	215 (62.9)	0.74
Recent worry about getting melanoma			0.54			0.34
Rarely or never	214 (94.3)	211 (93.4)		312 (92.0)	321 (93.9)
Sometimes, often, or all the time	11 (4.8)	14 (6.2)		26 (7.7)	20 (5.8)
Recent concern about getting melanoma			0.25			0.14
Not at all concerned	201 (88.5)	192 (85.0)		283 (83.5)	299 (87.4)
A bit concerned, concerned, or very concerned	25 (11.0)	33 (14.6)		55 (16.2)	42 (12.3)
Chance of getting melanoma (absolute)			0.18			0.3
Unlikely	102 (44.9)	86 (38.1)		147 (43.4)	131 (38.3)
Likely	21 (9.3)	31 (13.7)		41 (12.10	52 (15.2)
No idea	102 (44.9)	108 (47.8)		150 (44.2)	158 (46.2)
Chance of getting melanoma (comparative)			0.48			0.12
Well below average	30 (13.2)	23 (10.2)		29 (8.6)	30 (8.8)
Below average	56 (24.7)	59 (26.1)		109 (32.2)	93 (27.2)
Average	116 (51.1)	118 (52.2)		164 (48.4)	167 (48.8)
Above or well above average	22 (9.7)	25 (11.1)		36 (10.6)	51 (14.9)
Cancer worry scale (mean, SD)	1.7 (0.5)	1.7 (0.6)	0.36	1.7 (0.6)	1.7 (0.5)	0.85
Impact of events scale (IES) (median, IQR)	0 (4.8)	0 (5.0)	0.29	0 (5.0)	0 (5.0)	0.97
Response efficacy (median, IQR)	3.3 (0.7)	3.3 (0.9)	0.92	3.3 (0.7)	3.3 (0.7)	0.23
Self-efficacy (median, IQR)	3.4 (0.7)	3.6 (0.7)	0.38	3.4 (0.7)	3.4 (0.9)	0.17
Perceived severity of melanoma (median, IQR)	2.6 (0.4)	2.6 (0.4)	0.49	2.6 (0.4)	2.6 (0.4)	0.26
* P-values are from t-tests for normally distributed variables, Wilcoxon rank-sum tests for ordinal and non-normally distributed variables, and chi-squared tests for categorical variables.

## Sheet: Supplemental Table 3
Supplemental Table 3. Baseline predictors of missingness
Variable	P-value*
MC1R average-risk
6 months
Marital status	0.026
Married, domestic partnership or civil union
Single or never married
Divorced, separated or widowed
Skin exam (yes vs. no)	0.043
12 months
None
MC1R Higher-risk
6 months
Marital status	0.006
Married, domestic partnership or civil union
Single or never married
Divorced, separated or widowed
Self-efficacy (per unit increase)	0.02
Perceived severity (per unit increase)	0.049
12 months
Age (per year increase)	<0.001
Family history of melanoma (yes vs. no)	0.024
Response efficacy (per unit increase)	<0.001
*P-values are from a multivariate logistic model containing all missing predictors after backward stepwise selection.
